# Supplementary material for: Impact of factor rotation on Q-methodology analysis
Source: PLoS One. 2023 Sep 1;18(9):e0290728. doi: 10.1371/journal.pone.0290728 (PMC10473483; doi:10.1371/journal.pone.0290728)
Supplement: S1 File — (XLSX) [file pone.0290728.s003.xlsx]

## Sheet: Sheet1
qsort1	qsort2	qsort3	qsort4	qsort5	qsort6	qsort7	qsort8	qsort9	qsort10	qsort11	qsort12	qsort13	qsort14	qsort15	qsort16	qsort17	qsort18	qsort19	qsort20	qsort21	qsort22	qsort23	qsort24	qsort25	qsort26	qsort27	qsort28	qsort29	qsort30	qsort31	qsort32	qsort33	qsort34	qsort35	qsort36	qsort37	qsort38	qsort39	qsort40	StatNo	statement
-1	-1	0	-1	1	0	0	-2	-1	3	2	-1	3	2	0	-1	3	-2	-1	0	0	-1	-1	1	0	-1	0	-1	1	1	-2	0	-1	0	0	0	0	1	0	2	1	The harms associated with marijuana are less than those a
-3	0	1	0	2	-3	-1	2	-3	1	-1	-1	-3	-1	3	0	-2	-1	0	-3	-2	-2	-1	0	0	-2	-3	0	0	-2	0	0	-1	-1	-3	-2	-3	-1	-1	-2	2	By legalizing marijuana, doctors may become part of the b
1	-1	0	-2	2	0	-2	2	1	-1	3	-2	0	1	0	-2	0	-2	1	0	-1	0	1	-2	0	1	2	2	-1	1	-2	1	2	1	-1	1	1	-1	-1	1	3	The reason that marijuana poses a health threat is becaus
1	1	0	-1	-3	0	1	0	0	1	0	2	0	0	0	-1	-3	0	1	-2	0	-1	0	1	3	-1	0	-2	1	-2	-1	-1	1	0	0	0	-2	0	2	2	4	Taxpayers are forced to pay billions of dollars to persec
0	0	-2	0	-1	0	0	0	0	0	2	-1	0	-2	1	0	0	-3	0	0	0	0	-1	-2	-1	-3	-1	0	-2	1	0	1	-2	-1	-1	1	-1	-1	0	1	5	Marijuana does not cause violence. In fact, people who ar
-2	-1	-1	0	1	1	1	1	2	-2	1	1	1	1	1	2	0	0	2	2	1	3	3	0	-1	0	1	-1	-2	0	1	3	3	3	3	3	2	0	-1	0	6	Marijuana legalization insures that people who use the dr
-1	-2	-1	-1	0	0	-2	-2	1	0	-1	2	-1	-3	-1	-1	1	-1	-1	-2	-1	2	0	0	0	1	0	0	1	-1	-1	2	-3	-3	2	-1	1	1	0	0	7	Certain people are able to function only with the aid of
-1	1	1	3	-1	2	3	-1	1	0	1	1	2	0	1	0	0	2	3	0	1	1	-1	3	1	2	3	1	2	0	2	1	0	0	1	2	3	1	0	1	8	Education and regulation are better options than prohibit
0	-1	-1	2	0	3	2	1	1	2	0	0	2	2	-1	1	2	2	0	1	0	2	0	2	2	1	1	1	1	0	1	1	1	0	-2	1	1	2	1	1	9	Prohibition is not an effective solution to the problems
0	1	3	1	-2	1	1	-1	0	1	0	3	-1	-2	2	1	2	1	1	1	2	1	-2	2	1	0	0	-1	0	0	0	0	0	-1	2	0	0	-2	1	0	10	If we legalize marijuana, we reduce the black market and
-1	-2	0	1	0	-1	2	-1	2	2	1	0	1	1	-1	1	-1	0	1	0	1	-1	0	0	-1	0	-1	-3	-1	-1	0	0	0	-2	1	2	-1	0	1	0	11	It should become legal for those over the age of eightee
0	0	-2	-1	0	-2	-1	0	-2	-2	-3	-3	-2	-1	-1	-2	1	0	-2	-1	-1	-3	-2	-1	-2	-2	0	1	-3	-3	1	0	1	-2	-2	-2	-2	-1	-3	-2	12	The use of marijuana as a pain control may cause patient
-2	2	-3	0	1	-1	0	0	-2	0	-1	-2	0	0	-2	-3	0	-1	0	-1	1	-2	-3	-1	-3	-1	-2	-2	-1	-1	-1	-1	0	2	-1	0	1	-2	-2	-1	13	Marijuana legalization would decrease the likelihood of
2	3	-1	-2	-2	-1	-3	0	-1	-3	-2	0	-2	0	0	-1	-1	1	-1	-1	-3	0	2	-3	-2	0	-2	3	0	1	-1	-2	-2	1	0	-3	0	-3	-2	-3	14	By legalizing marijuana, more people will use the drug a
2	1	1	-3	-1	-2	0	3	-1	-1	-2	-1	-1	-1	2	0	-2	0	-1	-1	-2	1	2	-1	0	0	-1	2	0	0	0	-2	-1	1	0	-1	0	0	-1	-1	15	By legalizing marijuana, there will be an increase in pe
0	0	0	0	0	1	0	1	0	0	-1	0	1	1	-2	1	-1	1	-3	1	-1	0	1	-1	1	1	-1	0	-1	3	-3	-3	0	1	-1	-1	0	0	0	-1	16	A decrease in the use of marijuana means fewer health ri
1	-3	2	2	3	1	-1	-1	3	1	1	0	0	0	-3	0	-1	-1	0	1	3	-1	1	0	2	-1	2	-1	2	2	3	-1	-1	0	0	1	-1	3	1	-1	17	Individuals should be allowed to choose whether or not t
3	2	1	1	-1	-1	-1	-3	0	-1	0	1	-1	3	1	3	1	3	-2	3	0	1	1	1	1	3	1	1	0	2	2	2	2	2	1	0	2	2	3	3	18	There is an abundance of anecdotal evidence, as well as
1	0	2	1	1	2	1	1	-1	-1	0	1	1	-1	0	2	1	1	2	2	2	0	0	1	-1	2	1	0	3	-1	1	-1	1	-1	1	-1	-1	1	2	0	19	If marijuana were legal, steps could be taken to reduce
