# Supplementary material for: Impact of factor rotation on Q-methodology analysis
Source: PLoS One. 2023 Sep 1;18(9):e0290728. doi: 10.1371/journal.pone.0290728 (PMC10473483; doi:10.1371/journal.pone.0290728)
Supplement: S2 File — (XLSX) [file pone.0290728.s004.xlsx]

## Sheet: Sheet1
qsort1	qsort2	qsort3	qsort4	qsort5	qsort6	qsort7	qsort8	qsort9	qsort10	qsort11	qsort12	qsort13	qsort14	qsort15	qsort16	qsort17	qsort18	qsort19	qsort20	qsort21	qsort22	qsort23	qsort24	qsort25	qsort26	qsort27	qsort28	qsort29	qsort30	qsort31	qsort32	qsort33	StatNo	statement
3	3	1	1	-2	-4	-2	1	-1	1	-1	-1	-3	0	0	1	-2	-2	-3	3	-2	3	0	-2	0	0	0	-2	-1	-3	3	1	1	1	I think that the most important barrier to physical activity in children is the parent's busy lifestyle.
-4	0	-1	-4	1	-3	-1	-3	-3	-1	-3	-3	-4	-4	1	-1	-1	-4	-1	4	-4	1	1	1	-4	-3	0	-3	-3	-1	-4	0	-2	2	I think it is difficult to have my family consume a healthy, balanced diet and to engage in frequent physical activities.
2	2	2	0	0	3	1	2	3	-1	-1	2	0	2	1	0	0	0	-2	1	2	-1	1	0	1	0	-1	-2	2	0	2	2	0	3	The long-term risks of unhealthy nutrition are poor self esteem and poor mental functioning.
0	-2	1	0	-2	0	4	1	-1	-1	0	-1	0	1	1	0	0	2	0	4	0	0	-1	2	0	0	-3	0	-3	-2	2	-2	4	4	I think a happy and laughing child is a healthy child.
0	0	-2	-2	-1	3	-4	0	2	0	-1	0	-1	-2	0	-2	-3	0	1	0	-2	2	-2	0	0	-2	-4	3	0	1	1	-1	-2	5	I don't keep track of my weight.
-1	-2	-1	1	0	1	0	-1	-1	-1	0	-3	-1	-2	-1	-3	1	-1	4	0	-1	-1	1	-1	-2	0	-1	2	-2	-3	-2	0	-3	6	I think that fatty meat can be a healthy food in moderation.
0	4	2	2	2	0	1	1	3	4	1	3	2	0	1	2	4	1	4	2	3	4	3	2	4	3	3	3	4	3	4	1	2	7	I think that the long-term risks of unhealthy nutrition are heart disease, diabetes, cancer, and poor bone health.
3	1	2	2	0	-3	0	3	3	2	2	0	1	2	-2	-1	2	3	1	2	0	1	-1	0	0	1	1	0	0	0	1	1	0	8	Dairy products are healthy food.
1	1	1	3	3	0	2	2	2	1	1	0	0	3	-2	1	3	4	2	3	3	2	3	1	3	2	2	1	2	0	3	2	4	9	I think that a healthy child is active and energetic.
3	4	4	0	1	-2	4	3	1	3	1	-2	4	1	-1	1	2	1	-1	1	-4	1	0	2	1	3	0	-3	1	2	-3	2	1	10	I think that the most important barrier to physical activity in children is television, video games, and the computer.
-4	-2	-3	-1	-2	-1	-3	-1	-3	-2	0	-2	-1	-1	-1	-2	-2	-2	1	-4	-1	-1	-3	-1	-3	-1	-3	1	-2	-3	-2	-4	-3	11	I have sufficient physical activity by doing house work and playing with my children.
-3	-1	-2	-1	-4	2	-1	0	0	-3	3	1	1	0	0	-3	-1	0	-1	0	-1	-2	-1	-3	-3	-3	0	-3	-2	-1	-3	-2	0	12	I think that an important barrier to physical activity in children is that there is little opportunity for physical activity in schools.
-2	-1	-1	-1	-4	-1	-3	-2	-3	-3	-2	1	-1	-3	-2	-1	-4	-1	0	-3	-3	-4	-3	-4	-1	-4	0	-3	-4	-2	-3	0	-3	13	It is better not to talk with other parents about children's nutrition as you don't want to cause trouble over a clash of values.
2	1	0	1	0	0	0	-1	-1	2	0	0	1	0	1	1	2	0	0	-1	3	0	0	-2	4	1	-2	0	4	0	3	0	2	14	I think that the long-term risk of unhealthy nutrition is obesity.
-2	0	2	0	1	-1	-2	-2	0	-3	2	2	1	-3	-3	-1	-3	0	0	1	1	-2	1	-3	0	-2	-1	-1	0	1	-3	1	0	15	I think one important barrier to physical activity in obese children is that it is more difficult to participate in activities because of the obesity itself.
1	0	2	2	4	2	1	2	1	3	0	-2	1	1	3	0	2	2	1	1	2	2	2	3	2	1	1	4	1	2	0	4	1	16	I think that everything in moderation is okay. Fresh foods (fruits, veggies, meats, and dairy) are healthy. I try to avoid fast food and processed food when possible.
0	3	3	3	2	1	-1	4	0	-2	4	4	2	3	3	0	1	1	3	-2	0	3	1	-1	3	0	-1	2	2	0	2	2	1	17	I eat fruit and vegetables at least two to three times a day.
1	-4	-4	-3	-1	-2	1	-2	-2	0	1	-3	-4	-1	0	0	-2	-1	1	-1	-3	0	-2	-3	-1	-1	-3	2	-1	1	-1	-3	-4	18	I think it is okay to eat fast foods once a week.
0	-1	1	1	0	-4	-1	0	0	1	2	0	0	2	-4	0	1	2	0	-2	0	0	2	-2	2	1	1	1	0	0	0	0	0	19	An ideal weight for an adult is having a BMI (body mass index) of less than 25.
-3	-4	-1	-2	-1	2	3	-2	0	3	-3	-1	-2	-2	2	-3	0	1	-3	1	1	-2	2	-1	-2	0	2	-1	-1	1	-4	0	-4	20	Unhealthy foods are more convenient and cheaper.
2	2	4	4	3	4	2	4	1	3	4	4	2	4	2	4	4	3	3	2	2	2	3	4	3	2	4	3	3	4	4	4	3	21	I think eating healthy foods such as fruits, vegetables and whole grains are important to consume on a regular basis.
1	1	0	4	0	3	3	3	1	4	2	3	4	1	2	3	3	4	2	2	4	3	2	4	3	2	4	-2	3	3	2	3	3	22	I think that exercising and sports are very important to a child's health status
-2	-3	-3	0	-3	-1	-3	1	-2	0	-2	-2	-1	-2	1	-2	-1	-2	0	0	-1	0	1	-3	0	0	-2	-1	0	2	0	-2	-1	23	I often talk with other parents about children's nutrition and its relationship to health.
-1	0	-2	-2	-1	-2	0	-3	0	0	-4	-1	-3	-1	2	-2	-3	-3	-3	2	-3	3	0	3	-3	-1	2	0	0	3	-1	1	-1	24	I have difficulty managing my busy lifestyle and I tend to rely on quick and easy foods.
-2	2	0	2	3	-2	2	1	0	1	3	1	0	1	3	0	-1	1	0	-1	2	-1	-2	1	1	1	0	0	2	-1	3	-1	0	25	I think that people who exercise often have healthier nutrition.
-1	-3	-4	-4	-3	-3	-3	-4	-4	0	-4	-4	-2	-4	-3	-4	-4	-3	-4	-4	-1	1	-1	-2	-4	-4	2	1	-4	-3	-2	-4	-2	26	I almost never eat breakfast.
0	3	3	1	3	-1	1	0	3	2	2	2	3	0	-2	2	3	-1	2	-3	1	1	4	3	0	3	3	4	1	1	1	-1	2	27	I think that the most important barrier to physical activity in children is lack of adult involvement in helping them in more active play choices.
0	3	3	3	2	4	2	3	2	2	3	-4	3	3	4	3	0	3	3	1	3	4	-4	2	1	2	1	-1	2	4	2	3	3	28	I think that processed foods, packaged foods, fast foods, chips, pop, sugared cereal, sweets and chocolate are unhealthy.
-1	-1	-2	-2	-2	1	-4	0	-1	-4	-3	0	-2	-1	0	-1	0	-1	-2	-3	-2	-3	0	-2	-1	-1	-1	-4	-3	-2	-1	-2	-2	29	I think that walking 30 minutes each day is too little activity for good health.
-1	2	-3	-3	-1	-3	-2	1	-1	-4	-3	-1	-2	-1	-4	-2	-3	-3	1	-2	-1	-3	-2	-4	-3	-3	1	-2	-3	-4	-1	-3	-3	30	It is unhealthy to include fats in my child's diet.
1	0	0	-1	1	0	0	-1	4	-1	1	1	1	-3	-3	-3	-1	-2	-2	0	-2	-2	-4	1	-1	-2	-2	0	-1	0	-2	0	-1	31	I think that the most important barrier to physical activity in obese children is embarrassment.
3	-1	3	1	-2	-1	3	-3	1	0	0	1	2	2	3	1	1	2	2	-2	2	-1	-1	-1	2	1	-1	3	3	2	0	-1	-1	32	I do activities such as walking, jogging and working out, three to four times per week.
2	1	1	-2	-1	0	0	0	-3	-2	-1	0	0	3	0	2	1	0	-4	0	0	0	0	0	0	0	2	-2	-2	3	0	-1	-2	33	I should substitute water for fruit juice because it is healthier.
4	-2	-2	-1	2	0	-2	-1	-2	1	-1	-2	-1	0	-1	-1	1	-1	0	-2	-3	-2	-2	0	-1	-3	1	0	-1	-1	-1	-3	-1	34	I think that the barriers to physical activity for obese children are the same as those for children of normal weight.
-3	-2	-1	-3	-3	1	2	-3	-4	0	-2	0	-3	-3	-3	0	0	-3	-2	-1	-2	-4	-3	0	-2	-2	-4	-4	-2	1	0	-3	-1	35	I wish I could afford more healthy foods.
-3	1	1	2	1	2	-1	2	0	1	3	2	2	2	-1	2	3	3	3	3	4	1	2	1	2	2	-2	1	3	-2	1	3	2	36	I think that homemade foods are healthier.
-1	-3	-3	-3	1	-2	-2	-4	-2	0	-2	-3	-2	-1	-1	3	-2	-4	-1	0	0	-3	-1	1	-2	-2	3	2	0	-2	0	0	0	37	My eating behaviour is good for a few days a week and bad for a few days a week.
0	-3	0	0	0	1	3	-1	2	-3	0	1	0	4	2	3	-1	1	2	0	0	0	-3	0	-1	-1	0	-1	0	0	-1	3	1	38	I think that an ideal weight is when you feel strong, confident and happy with yourself.
-2	-1	-1	-1	-3	2	-1	-2	-2	-2	-2	-1	-3	-2	4	-4	0	-2	-3	-1	1	-1	0	-1	-2	-1	-3	-1	-1	-4	-2	1	0	39	I think that the most important barrier to physical activity in children is safety concerns re: letting kids outside unsupervised.
1	0	0	0	2	3	1	2	1	-2	1	2	0	1	0	1	2	2	-2	3	1	0	3	0	2	3	-2	1	1	-1	0	2	3	40	I think that a healthy child is curious and learns well.
2	0	0	0	0	1	0	0	2	-1	0	3	3	0	-2	2	0	0	-1	-1	0	-3	0	2	1	4	3	0	1	-1	1	-1	1	41	I think that the most important barrier to physical activity in obese children is poor nutritional choices.
4	2	0	3	4	0	0	0	4	2	-1	3	3	0	0	4	-2	0	-1	-3	1	2	4	3	1	4	0	2	1	2	1	-2	2	42	I think that the most important barrier to physical activity in children is having inactive parents lack of adult involvement in helping them in more active play choices.
