# Supplementary material for: Impact of factor rotation on Q-methodology analysis
Source: PLoS One. 2023 Sep 1;18(9):e0290728. doi: 10.1371/journal.pone.0290728 (PMC10473483; doi:10.1371/journal.pone.0290728)
Supplement: S3 File — (TXT) [file pone.0290728.s005.txt]

// The following command were use for the first set of outputs.
log using "output1.log", replace
qfactor qsort*, nfa(3) ext(pcf) rot(none)  es(.8) min
qfactor qsort*, nfa(3) ext(pcf) rot(varimax) stl(50) es(.8) min
qfactor qsort*, nfa(3) ext(pcf) rot(equamax) stl(50) es(.8) min
qfactor qsort*, nfa(3) ext(pcf) rot(quartimax) stl(50) es(.8) min

qfactor qsort*, nfa(3) ext(ipf) rot(none) stl(50) es(.8) min
qfactor qsort*, nfa(3) ext(ipf) rot(varimax) stl(50) es(.8) min
qfactor qsort*, nfa(3) ext(ipf) rot(equamax) stl(50) es(.8) min
qfactor qsort*, nfa(3) ext(ipf) rot(quartimax) stl(50) es(.8) min

log close


log using "output2.log", replace

qui {
	qfactor qsort*, nfa(3) ext(pcf) rot(none) stl(50) sco(r) es(.8) 
qui mat fscore=r(fctrscrs)
preserve
drop StatNo //to be able to read StatNo from the matrix in svmat command next
svmat fscore, names(col)
keep StatNo zscor*
ren zscore* z_none*
save zscores, replace
restore

qfactor qsort*, nfa(3) ext(pcf) rot(varimax) stl(30) sco(r) es(.8)
mat fscore=r(fctrscrs)
preserve
drop StatNo //to be able to read StatNo from the matrix in svmat command next
svmat fscore, names(col)
keep StatNo zscor*
ren zscore* z_varimax*
merge 1:1 StatNo using zscores 
order z_varimax*, last
drop _merge
save zscores, replace
restore

qfactor qsort*, nfa(3) ext(pcf) rot(equamax) stl(30) sco(r) es(.8)
mat fscore=r(fctrscrs)
preserve
drop StatNo //to be able to read StatNo from the matrix in svmat command next
svmat fscore, names(col)
keep StatNo zscor*
ren zscore* z_equamax*
merge 1:1 StatNo using zscores 
order z_equamax*, last
drop _merge
save zscores, replace
restore

qfactor qsort*, nfa(3) ext(pcf) rot(quartimax) stl(30) sco(r) es(.8) 
mat fscore=r(fctrscrs)
preserve
drop StatNo //to be able to read StatNo from the matrix in svmat command next
svmat fscore, names(col)
keep StatNo zscor*
ren zscore* z_quartimax*
merge 1:1 StatNo using zscores 
order z_quartimax*, last
drop _merge
save zscores, replace
}
pwcorr z_*, star(.05)

restore

log close
